# Supplementary material for: Methodological approach for fast high-resolution image selection: FAHRIS algorithm
Source: MethodsX. 2024 Nov 28;13:103072. doi: 10.1016/j.mex.2024.103072 (PMC11664006; doi:10.1016/j.mex.2024.103072)
Supplement: Supplementary file 1 — Supplementary material and/or additional information [OPTIONAL] [file mmc1.zip]

Archive with 6 entries (4 files):
- Methodological approach for Fast High-Resolution Image Selection (FAHRIS) algorithm_V2/
- Methodological approach for Fast High-Resolution Image Selection (FAHRIS) algorithm_V2/Methodological approach for Fast High-Resolution Image Selection (FAHRIS) algorithm/
- Methodological approach for Fast High-Resolution Image Selection (FAHRIS) algorithm_V2/Methodological approach for Fast High-Resolution Image Selection (FAHRIS) algorithm/classifier.py
- Methodological approach for Fast High-Resolution Image Selection (FAHRIS) algorithm_V2/Methodological approach for Fast High-Resolution Image Selection (FAHRIS) algorithm/image_stitcher.py
- Methodological approach for Fast High-Resolution Image Selection (FAHRIS) algorithm_V2/Methodological approach for Fast High-Resolution Image Selection (FAHRIS) algorithm/readme.txt
- Methodological approach for Fast High-Resolution Image Selection (FAHRIS) algorithm_V2/Methodological approach for Fast High-Resolution Image Selection (FAHRIS) algorithm/terminal.py
