# Supplementary material for: Methodological approach for fast high-resolution image selection: FAHRIS algorithm
Source: MethodsX. 2024 Nov 28;13:103072. doi: 10.1016/j.mex.2024.103072 (PMC11664006; doi:10.1016/j.mex.2024.103072)
Supplement: Supplementary file 1 — Supplementary material and/or additional information [OPTIONAL] [file mmc1.zip › Methodological approach for Fast High-Resolution Image Selection (FAHRIS) algorithm_V2/Methodological approach for Fast High-Resolution Image Selection (FAHRIS) algorithm/classifier.py]

import cv2
import os
import shutil
from PIL import Image
from PIL.ExifTags import TAGS

dir_output = r'C:\images\Padua\classified_accepted'
dir_file_data = os.path.join(dir_output, 'File data')

def blur_classifier(img_path):
    img = cv2.imread(img_path)
    grey = cv2.cvtColor(img, cv2.COLOR_BGR2GRAY)
    var = cv2.Laplacian(grey, cv2.CV_64F).var()
    
    if var < 5:
        info = f'Image is extremely blurred - {var}'
        classification = 'rejected'
    elif var < 27.5:
        info = f'Image is heavily blurred - {var}'
        classification = 'rejected'
    elif var < 160: #normal rejected limit
        info = f'Image is blurred - {var}'
        classification = 'accepted'
    elif var < 190:
        info = f'Image is slightly blurred - {var}'
        classification = 'accepted'
    elif var < 200:
        info = f'Image has minimal blur - {var}'
        classification = 'accepted'
    else:
        info = f'Image is not blurred - {var}'
        classification = 'accepted'
    return classification, info
    
def blur_classify_folder(img_folder_path):
    if not os.path.exists(img_folder_path):
        return 'Error: folder does not exist'
    if not os.path.isdir(img_folder_path):
        return 'Error: the path is not a directory'

    img_bank = [file for file in os.listdir(img_folder_path) if file.lower().endswith(('.jpg', '.jpeg', '.png', '.raw', '.dng'))]
    if not img_bank:
        return 'There is no image files in the folder'

    blur_classifier_results = {} 
    for img in img_bank:
        img_path = os.path.join(img_folder_path, img)
        classification, info = blur_classifier(img_path) 
        blur_classifier_results[img] = (classification, info)
        
        if classification == 'accepted':
            print(f'\033[0;32mImage: {img}. Classification: {classification}. Info: {info}\033[0m')
        else:
            print(f'Image: {img}. Classification: \033[0;31m{classification}\033[0m. Info: {info}')   
    return blur_classifier_results

def blur_classify_move(img_folder_path, dir_accepted, dir_rejected):
    blur_classifier_results = blur_classify_folder(img_folder_path)
    accepted_count, rejected_count = 0, 0
    
    for img, (classification, info) in blur_classifier_results.items():
        img_path = os.path.join(img_folder_path, img)

        if classification == 'accepted':
            path = dir_accepted
            accepted_count += 1
        elif classification == 'rejected':
            path = dir_rejected
            rejected_count += 1
        else:
            print(f'\033[0;31mError: Unknown classification for {img}\033[0m')
            continue

        if not os.path.exists(path):
            print(f'Folder does not exist ({path})')
            print('Creating folder ...')
            os.makedirs(path)
        
        des = os.path.join(path, img)
        shutil.copy(img_path, des)
        print(f'{img} ({classification}) copied to {des}')
    print(f'\nCompleted.\nAccepted: {accepted_count}\nRejected: {rejected_count}\n')

def meta_extraction(dir_input, dir_output):
    if not os.path.exists(dir_input):
        return 'Error: folder does not exist'
    if not os.path.isdir(dir_input):
        return 'Error: the path is not a directory'
    
    files = [file for file in os.listdir(dir_input) if file.lower().endswith(('.jpg', '.jpeg', '.png', '.raw', '.dng'))]
    if not files:
        return 'There are no image files in the folder'
    
    output_file = os.path.join(dir_output, 'log.log')
    tags = (
        272,    # Model
        36867,  # DateTimeOriginal
        34853,  # GPSInfo
        256,    # ImageWidth
        257,    # ImageHeight
        33434,  # ExposureTime
        34855,  # ISOSpeedRatings
        33437,  # FNumber
        37386,  # FocalLength
        41989,  # FocalLengthIn35mmFilm
        37381,  # MaxApertureValue
    )

    def gps_converter(data):
        latitude, longitude, altitude = data.get(2), data.get(4), data.get(6)
        data_converted = {'Latitude': latitude, 'Longitude': longitude, 'Altitude': altitude}
        return data_converted
    
    def datetime_converter(data):
        date, time = data.split(' ')
        date_parts, time_parts = tuple(map(int, date.split(':'))), tuple(map(int, time.split(':')))
        data_converted = {'Date': date_parts, 'Time': time_parts}
        return data_converted

    extracted_data = {}
    with open(output_file, 'w') as f:
        for file_name in files:
            f.write(f'{'File':25}: {file_name}\n')
            print(f'{'Gathering meta from':25}: {file_name}\n')
            file_directory = os.path.join(dir_file_data, file_name)
            os.makedirs(file_directory, exist_ok=True)
            try:
                with Image.open(os.path.join(dir_input, file_name)) as img:
                    exifdata = img._getexif()
                    if exifdata:
                        file_tags_data = {}
                        for tag_id in tags:
                            tag = TAGS.get(tag_id)
                            data = exifdata.get(tag_id)
                            if data and tag_id == 34853:
                                data = gps_converter(data)
                                gps_directory = os.path.join(file_directory, 'GPSInfo')
                                os.makedirs(gps_directory, exist_ok=True)
                                for key, value in data.items():
                                    with open(os.path.join(gps_directory, f'{key}.log'), 'w') as gps_file:
                                        gps_file.write(str(value))
                            elif data and tag_id == 36867:
                                data = datetime_converter(data)
                                datetime_directory = os.path.join(file_directory, 'DateTimeOriginal')
                                os.makedirs(datetime_directory, exist_ok=True)
                                for key, value in data.items():
                                    with open(os.path.join(datetime_directory, f'{key}.log'), 'w') as datetime_file:
                                        datetime_file.write(str(value))
                            f.write(f'{tag:25}: {data}\n')
                            tag_directory = os.path.join(file_directory, str(tag))
                            os.makedirs(tag_directory, exist_ok=True)
                            with open(os.path.join(tag_directory, 'data.log'), 'w') as tag_file:
                                tag_file.write(str(data))
                            file_tags_data[tag] = data
                        extracted_data[file_name] = file_tags_data
                    else:
                        f.write('No EXIF data found.\n')
            except Exception as e:
                f.write(f'Error processing {file_name}: {e}\n')
                print(f'Error processing {file_name}: {e}\n')
            f.write(f'\n')
    return extracted_data

def dir_list_all(search_tag, search_subtag=None, tag_col=None, filename=None):
    list_file_data = []
    list_data = []
    
    if filename:
        file_names = [filename]
    else:
        file_names = os.listdir(dir_file_data)

    for file_name in file_names:
        file_dir = os.path.join(dir_file_data, file_name)
        tag_dir = os.path.join(file_dir, str(search_tag))
        if search_subtag:
            data_file = os.path.join(tag_dir, search_subtag + '.log')
        else:
            data_file = os.path.join(tag_dir, 'data.log')

        if os.path.exists(data_file):
            with open(data_file, 'r') as f:
                data = f.read()
                if search_subtag and tag_col is not None:
                    data = data.split(',')[tag_col].strip('()')
                list_data.append(data)
                list_file_data.append((file_name, data))
        else:
            print(f'\033[91mNo data file found for {search_tag}/{search_subtag if search_subtag else ''} in {file_name}\033[0m')
            input('Press Enter to continue...')
    return list_file_data
