# Supplementary material for: Methodological approach for fast high-resolution image selection: FAHRIS algorithm
Source: MethodsX. 2024 Nov 28;13:103072. doi: 10.1016/j.mex.2024.103072 (PMC11664006; doi:10.1016/j.mex.2024.103072)
Supplement: Supplementary file 1 — Supplementary material and/or additional information [OPTIONAL] [file mmc1.zip › Methodological approach for Fast High-Resolution Image Selection (FAHRIS) algorithm_V2/Methodological approach for Fast High-Resolution Image Selection (FAHRIS) algorithm/image_stitcher.py]

import cv2
import os
import shutil
import glob
import numpy as np
import time
from plyer import notification

dir_in = r'' # Path to folder that should be stitched
dir_out = dir_in
dir_saved_results = dir_out
png, jpg, jpeg, dng, raw = '.png', '.jpg', '.jpeg', '.dng', '.raw'
file_type_accepted = (png, jpg, jpeg, dng, raw)
img_out_name = 'stitch_result'
file_type_out = png
img_out_path = img_out_name + file_type_out

def pre_check(files):
    if not os.path.exists(dir_in):
        print(f'\n[ERROR] The directory {dir_in} does not exist\n')
        exit()
    elif not os.path.exists(dir_out):
        print(f'\nThe directory {dir_out} does not exist\n')
        exit()
    elif not os.path.exists(dir_saved_results):
        print(f'\nThe directory {dir_saved_results} does not exist\n')
        exit()

    if os.path.join(dir_out, img_out_path) in files:
      print(f'\n[INFO] {img_out_path} already exists, the image will be overwritten')
      if input(f'Do you want to save the image to {dir_saved_results}? [Y/n]\n').upper() == 'Y':
         if os.path.exists(os.path.join(dir_saved_results, img_out_path)):
            i = 1
            img_move_name = img_out_name + f'_{i}' + file_type_out
            while os.path.exists(os.path.join(dir_saved_results, img_move_name)):
                i += 1
                img_move_name = img_out_name + f'_{i}' + file_type_out
            shutil.copy(os.path.join(dir_out, img_out_path), os.path.join(dir_saved_results, img_move_name))
         else:
            img_move_name = img_out_path
            shutil.copy(os.path.join(dir_out, img_out_path), os.path.join(dir_saved_results, img_move_name))
         print(f'\n[INFO] The image has been moved to {os.path.join(dir_saved_results, img_move_name)}')

def draw_matches(img_a, keypoints_a, img_b, keypoints_b, matches):
    r, c = img_a.shape[:2]
    r1, c1 = img_b.shape[:2]
    img_out = np.zeros((max([r, r1]), c+c1, 3), dtype='uint8')
    img_out[:r, :c, :] = np.dstack([img_a, img_a, img_a])
    img_out[:r1, c:c+c1, :] = np.dstack([img_b, img_b, img_b])

    for match in matches:
        img1_idx = match.queryIdx
        img2_idx = match.trainIdx
        (x1, y1) = keypoints_a[img1_idx].pt
        (x2, y2) = keypoints_b[img2_idx].pt
        cv2.circle(img_out, (int(x1),int(y1)), 4, (0, 255, 255), 1)
        cv2.circle(img_out, (int(x2)+c,int(y2)), 4, (0, 255, 255), 1)
        cv2.line(img_out, (int(x1),int(y1)), (int(x2)+c,int(y2)), (0, 255, 255), 1)
    return img_out

def warpImages(img_a, img_b, H):
    rows1, cols1 = img_a.shape[:2]
    rows2, cols2 = img_b.shape[:2]
    list_of_points_1 = np.float32([[0,0], [0,rows1], [cols1,rows1], [cols1,0]]).reshape(-1,1,2)
    temp_points = np.float32([[0,0], [0,rows2], [cols2,rows2], [cols2,0]]).reshape(-1,1,2)
    list_of_points_2 = cv2.perspectiveTransform(temp_points, H)
    list_of_points = np.concatenate((list_of_points_1, list_of_points_2), axis=0)
    [x_min, y_min] = np.int32(list_of_points.min(axis=0).ravel() - 0.5)
    [x_max, y_max] = np.int32(list_of_points.max(axis=0).ravel() + 0.5)
    translation_dist = [-x_min, -y_min]
    H_translation = np.array([[1, 0, translation_dist[0]], [0, 1, translation_dist[1]], [0, 0, 1]])
    output_size = (x_max - x_min, y_max - y_min)
    warp_img_b = cv2.warpPerspective(img_b, H_translation.dot(H), output_size)
    img_out = np.zeros((y_max - y_min, x_max - x_min, 4), dtype='uint8')
    y1, y2 = translation_dist[1], translation_dist[1] + rows1
    x1, x2 = translation_dist[0], translation_dist[0] + cols1
    img_out[y1:y2, x1:x2, :3] = img_a
    img_out[y1:y2, x1:x2, 3] = 255
    mask_b = np.max(warp_img_b, axis=2) > 0
    img_out[..., :3][mask_b] = warp_img_b[mask_b][..., :3] 
    img_out[..., 3][mask_b] = 255
    print('Warped')
    return img_out

def create_stitched_folder(base_dir, prefix='result_'):
    existing_folders = [d for d in os.listdir(base_dir) if os.path.isdir(os.path.join(base_dir, d)) and d.startswith(prefix)]
    highest_num = 0
    for folder in existing_folders:
        try:
            num = int(folder.replace(prefix, ''))
            if num > highest_num:
                highest_num = num
        except ValueError:
            continue
        new_folder_name = prefix + str(highest_num + 1)
    new_path = os.path.join(base_dir, new_folder_name)
    if not os.path.exists(new_path):
        os.makedirs(new_path)
    return new_path

def stitcher(image_paths):
    if len(image_paths) < 2:
        print('\033[91m[ERROR] Not enough images to stitch.\033[0m')
        return False
    
    img_bank = []
    for image_path in image_paths:
        img = cv2.imread(image_path)
        if img is None:
            continue
        img_bank.append(img)
        print(f'Processing.. {image_path}')

    orb = cv2.ORB_create(nfeatures=3000)
    MIN_MATCH_COUNT = 20
    img_a = img_bank[0]
    img_result = None
    stitched_image_paths = [image_paths[0]]

    for i in range(1, len(img_bank)):
        img_b = img_bank[i]
        keypoints_a, descriptors_a = orb.detectAndCompute(img_a, None)
        keypoints_b, descriptors_b = orb.detectAndCompute(img_b, None)
        bf = cv2.BFMatcher_create(cv2.NORM_HAMMING)
        matches = bf.knnMatch(descriptors_a, descriptors_b, k=2)
        good = [m for m, n in matches if m.distance < 0.6 * n.distance]

        if len(good) > MIN_MATCH_COUNT:
            src_pts = np.float32([keypoints_a[m.queryIdx].pt for m in good]).reshape(-1, 1, 2)
            dst_pts = np.float32([keypoints_b[m.trainIdx].pt for m in good]).reshape(-1, 1, 2)
            M, _ = cv2.findHomography(src_pts, dst_pts, cv2.RANSAC, 5.0)
            img_result = warpImages(img_b, img_a, M)
            img_a = img_result 
            stitched_image_paths.append(image_paths[i])

    if img_result is not None:
        stitched_folder = create_stitched_folder(dir_out) 
        for img_path in stitched_image_paths:
            shutil.move(img_path, stitched_folder)

        stitched_result_path = os.path.join(stitched_folder, 'stitched_result.png')
        cv2.imwrite(stitched_result_path, img_result) 
        print(f'\033[92m[INFO] Stitching complete. Involved images and the stitched result are saved to {stitched_folder}\033[0m\n')
        return True
    else:
        print('\033[91m[ERROR] Stitching could not be completed due to insufficient matches.\033[0m')
        return False

def main():
    def notify(title='Notification', message='Task Completed!'):
        notification.notify(
            title=title,
            message=message,
            timeout=10,
        )

    def create_batches(files, batch_size):
        for i in range(0, len(files), batch_size):
            yield files[i:i + batch_size]

    start_time = time.time()

    while True:
        files = sorted(glob.glob(os.path.join(dir_in, '*')))
        image_files = [f for f in files if f.lower().endswith(('jpg', 'jpeg', 'png', 'dng', 'raw'))]

        if not image_files:
            elapsed_time = int(time.time() - start_time)
            print('\n\033[92m[INFO] All images have been processed.\033[0m')
            print(f'[INFO] Time taken: {elapsed_time // 60} minutes and {elapsed_time % 60} seconds.')
            notify(title='Image Stitching Completed', message=f'The image stitching has been completed in {elapsed_time // 60} min {elapsed_time % 60} sec.')
            break

        first_file_processed = False

        for batch in create_batches(image_files, 6):
            print(f'\n[INFO] {int(time.time() - start_time) // 60} minutes {int(time.time() - start_time) % 60} seconds\n[INFO] Processing a batch of {len(batch)} images...')
            if stitcher(batch) and first_file_processed is False and image_files[0] in batch:
                first_file_processed = True

        if not first_file_processed:
            failed_attempts_dir = os.path.join(dir_out, 'Failed Attempts')
            if not os.path.exists(failed_attempts_dir):
                os.makedirs(failed_attempts_dir)
            shutil.move(image_files[0], os.path.join(failed_attempts_dir, os.path.basename(image_files[0])))
            print(f'\033[91m[INFO] Moved {image_files[0]} to "Failed Attempts" due to insufficient matches.\033[0m')
