# Supplementary material for: Methodological approach for fast high-resolution image selection: FAHRIS algorithm
Source: MethodsX. 2024 Nov 28;13:103072. doi: 10.1016/j.mex.2024.103072 (PMC11664006; doi:10.1016/j.mex.2024.103072)
Supplement: Supplementary file 1 — Supplementary material and/or additional information [OPTIONAL] [file mmc1.zip › Methodological approach for Fast High-Resolution Image Selection (FAHRIS) algorithm_V2/Methodological approach for Fast High-Resolution Image Selection (FAHRIS) algorithm/readme.txt]

Methodological approach for Fast High-Resolution Image Selection: FAHRIS algorithm. 


This repository contains the code implementation of the Fast Algorithm for High-Resolution Image Selection (FAHRIS).
To run the code, execute terminal.py in your terminal.
Make sure to adjust file paths as necessary before running the code.
