# Supplementary material for: Methodological approach for fast high-resolution image selection: FAHRIS algorithm
Source: MethodsX. 2024 Nov 28;13:103072. doi: 10.1016/j.mex.2024.103072 (PMC11664006; doi:10.1016/j.mex.2024.103072)
Supplement: Supplementary file 1 — Supplementary material and/or additional information [OPTIONAL] [file mmc1.zip › Methodological approach for Fast High-Resolution Image Selection (FAHRIS) algorithm_V2/Methodological approach for Fast High-Resolution Image Selection (FAHRIS) algorithm/terminal.py]

import classifier
import image_stitcher
import os
import shutil
from datetime import datetime
import math

def run_blur_classifier(img_folder_path, dir_accepted, dir_rejected):
    print('\nBeginning classification ...\n')
    classifier.blur_classify_move(img_folder_path, dir_accepted, dir_rejected)

def reset_classifier(dir_accepted, dir_rejected):
    def delete_files_in_directory(directory_path):
        if os.path.exists(directory_path) and os.path.isdir(directory_path):
            for filename in os.listdir(directory_path):
                file_path = os.path.join(directory_path, filename)
                if os.path.isfile(file_path):
                    os.remove(file_path)
                    print(f'Deleted file: {file_path}')
        else:
            print(f'Directory {directory_path} does not exist or is not a directory.')

    delete_files_in_directory(dir_accepted)
    delete_files_in_directory(dir_rejected)
    
    print('\nClassification folders has been emptied.\n')

def dir_move_class(dir_input, dir_output, search_tag, search_subtag, tag_col, search_filename):
    name_tag = '' if search_subtag is None else search_tag
    name_subtag = '' if search_subtag is None else '_' + search_subtag
    name_col = '_all' if tag_col is None else '_' + str(tag_col)
    name_filename = '_' + search_filename if search_filename else ''
    folder_name = name_tag + name_subtag + str(name_col) + name_filename
    dir_output_folder = os.path.join(dir_output, folder_name)
    if not os.path.exists(dir_output_folder):
        os.makedirs(dir_output_folder)
    list_file_data = classifier.dir_list_all(search_tag, search_subtag, tag_col, search_filename)
    for file_name, _ in list_file_data:
        shutil.copyfile(os.path.join(dir_input, file_name), os.path.join(dir_output_folder, file_name))
        print(f'Moving file{':':10}{file_name}')
    print(f'\nThe files was moved to: {folder_name}')

def dir_extract_data(extract_data_range):
    global search_filename 
    extract_list = []
    a, b = extract_data_range[0], extract_data_range[1]
    list_file_data = classifier.dir_list_all(search_tag, search_subtag, tag_col, search_filename)
    for line in list_file_data:
        file = line[0]
        data = float(line[1])
        if a <= data <= b:
            extract_list.append(file)

    name_tag = '' if search_subtag is None else search_tag
    name_subtag = '' if search_subtag is None else '_' + search_subtag
    name_col = '_all' if tag_col is None else '_' + str(tag_col)
    name_filename = '_' + search_filename if search_filename else ''
    folder_name = os.path.join(dir_output, name_tag + name_subtag + str(name_col) + name_filename + '_' + str(a) + '-' + str(b))

    if not os.path.exists(folder_name):
        os.makedirs(folder_name)
    for file_name in extract_list:
        shutil.copyfile(os.path.join(dir_input, file_name), os.path.join(folder_name, file_name))
        print(f'Copying file: {file_name}')
    print(f'\nThe files were copied to: {folder_name}')

def datetime_altitude():
    search_tags = ['GPSInfo', 'DateTimeOriginal']
    search_subtags = ['date', 'time']
    file_info = {}

    for search_tag in search_tags:
        if search_tag == 'GPSInfo':
            search_subtag = 'Altitude'
            results = classifier.dir_list_all(search_tag, search_subtag, tag_col, search_filename)
            for file_name, altitude in results:
                if file_name not in file_info:
                    file_info[file_name] = {'Date': '', 'Time': '', 'Altitude': ''}
                file_info[file_name]['Altitude'] = altitude
        else:
            for search_subtag in search_subtags:
                results = classifier.dir_list_all(search_tag, search_subtag, tag_col, search_filename)
                for file_name, data in results:
                    if file_name not in file_info:
                        file_info[file_name] = {'Date': '', 'Time': '', 'Altitude': ''}
                    if search_subtag == 'date':
                        file_info[file_name]['Date'] = data
                    elif search_subtag == 'time':
                        file_info[file_name]['Time'] = data

    for file_name, info in file_info.items():
        date_str = info['Date'].strip('()').replace(' ', '')
        time_str = info['Time'].strip('()').replace(' ', '')
        if date_str and time_str:
            date_parts = [int(part) for part in date_str.split(',')]
            time_parts = [int(part) for part in time_str.split(',')]
            info['DateTime'] = datetime(*date_parts, *time_parts)
        else:
            info['DateTime'] = datetime.min

    sorted_info = sorted(file_info.items(), key=lambda item: item[1]['DateTime'])
    
    return sorted_info

def data():
    search_input = [
        ('GPSInfo', ['Latitude', 'Longitude']),
        ('DateTimeOriginal', ['Date', 'Time'])
    ]
    file_data_dict = {}

    for search_tag, search_subtags in search_input:
        for search_subtag in search_subtags:
            file_data_list = classifier.dir_list_all(search_tag, search_subtag, tag_col=None, filename=None)
            for file_name, data in file_data_list:
                if file_name not in file_data_dict:
                    file_data_dict[file_name] = {}
                file_data_dict[file_name][search_subtag] = data

    return file_data_dict

def data_sorted_datetime():
    file_data_dict = data()
    def parse_tuple_string(tuple_string):
        return tuple(map(int, tuple_string.strip('()').split(', ')))

    for filename, metadata in file_data_dict.items():
        date_tuple = parse_tuple_string(metadata['Date'])
        time_tuple = parse_tuple_string(metadata['Time'])
        metadata['DateTime'] = datetime(*date_tuple, *time_tuple)
    
    sorted_items = sorted(file_data_dict.items(), key=lambda item: item[1]['DateTime'])
    
    sorted_data = []
    for filename, metadata in sorted_items:
        sorted_metadata = {'FileName': filename}
        sorted_metadata.update({k: v for k, v in metadata.items() if k != 'DateTime'})
        sorted_data.append(sorted_metadata)
    return sorted_data

def calculate_bearings():
    def dms_to_dd(dms):
        degrees, minutes, seconds = dms
        return degrees + minutes / 60 + seconds / 3600
    
    def bearing(lat1, lon1, lat2, lon2):
        lon1, lat1, lon2, lat2 = map(math.radians, [lon1, lat1, lon2, lat2])
        dLon = lon2 - lon1
        y = math.sin(dLon) * math.cos(lat2)
        x = math.cos(lat1) * math.sin(lat2) - math.sin(lat1) * math.cos(lat2) * math.cos(dLon)
        bearing = math.atan2(y, x)
        bearing = (math.degrees(bearing) + 360) % 360
        return bearing

    data = data_sorted_datetime()
    for i in range(len(data) - 1):
        lat1, lon1 = map(lambda x: dms_to_dd(eval(x)), (data[i]['Latitude'], data[i]['Longitude']))
        lat2, lon2 = map(lambda x: dms_to_dd(eval(x)), (data[i+1]['Latitude'], data[i+1]['Longitude']))
        current_bearing = bearing(lat1, lon1, lat2, lon2)
        data[i]['Bearing'] = int(current_bearing)
    data[-1]['Bearing'] = None 
    
    with open(os.path.join(dir_output, 'log_sorted_with_bearings.log'), 'w') as file:
        for entry in data:
            file.write(str(entry) + '\n')
    return data

img_folder_input = 'Padua' # Name of folder
img_folder_path = os.path.join(r'C:/images', img_folder_input) # Path to folder

dir_accepted = os.path.join(img_folder_path, 'classified_accepted')
dir_rejected = os.path.join(img_folder_path, 'classified_rejected')

dir_input = r'C:\images\Padua\classified_accepted'
dir_output = r'C:\images\Padua\classified_accepted'
dir_file_data = os.path.join(dir_output, 'File data')

degree = year = hour = 0
minute = month = minute = 1
second = day = second = 2
all = None

search_tag, search_subtag, tag_col, search_filename = 'GPSInfo', 'Longitude', second, '' # Properties based on wanted data extraction
extract_data_range = (40, 44)

def run():
    def search_check(search_subtag, search_filename, tag_col):
        if not search_subtag:
            search_subtag = None
        elif not search_filename:
            search_filename = None
        elif tag_col is None:
            tag_col = None

    run_input = int(input(f'What to run?\n 0: Exit/abort\n 1: Classifier\n 2: Meta extraction\n 3: Meta data search\n 4: Files extraction from criteria\n 5: Extract files into folders\n 6: Plot Date and Time as a function of Altitude\n 7: Calculate the bearing based on latitude/longitude change\n'))
    if run_input == 0:
        exit()
    if run_input == 1:
        reset_classifier(dir_accepted, dir_rejected)
        run_blur_classifier(img_folder_path, dir_accepted, dir_rejected)
    elif run_input == 2:
        classifier.meta_extraction(dir_input, dir_output)
        print(f'Finished gathering meta\nSee "log.log" and "File data"\n')
    elif run_input == 3:
        search_check(search_subtag, search_filename, tag_col)
        data = classifier.dir_list_all(search_tag, search_subtag, tag_col, search_filename)
        print(f'{data}\n\nSearch finished.\nKeywords used: {str(search_tag)} | {str(search_subtag)} | {str(tag_col)} | {str(search_filename)}\n')
    elif run_input == 4:
        dir_move_class(dir_input, dir_output, search_tag, search_subtag, tag_col, search_filename)
        print(f'Finished moving files\n')
    elif run_input == 5:
        dir_extract_data(extract_data_range)
        print(f'Finished extracting files\n')
    elif run_input == 6:
        print('\nBeginning stitching ...\n')
        image_stitcher.main()
    elif run_input == 7:
        calculate_bearings()
        print('Finished')

run() # Remember to change paths in classifier and image_stitcher
